# Supplementary material for: Theoretical Studies on the Reaction Mechanism for the Cycloaddition of Zwitterionic π-Allenyl Palladium Species: Substrate-Controlled Isomerization
Source: Molecules. 2024 Dec 30;30(1):103. doi: 10.3390/molecules30010103 (PMC11722397; doi:10.3390/molecules30010103)
Supplement: Supplementary file 1 [file molecules-30-00103-s001.zip]

Archive with 1 entries (1 files):
- molecules-3311799-supplementary.pdf
